# Supplementary material for: Transcriptome analysis of leaves, roots and flowers of Panax notoginseng identifies genes involved in ginsenoside and alkaloid biosynthesis
Source: BMC Genomics. 2015 Apr 3;16(1):265. doi: 10.1186/s12864-015-1477-5 (PMC4399409; doi:10.1186/s12864-015-1477-5)
Supplement: Additional file 5: — Summary of unigenes annotated as CYP450. XLSX document of the summary of unigenes annotated as CYP450. [file 12864_2015_1477_MOESM5_ESM.xlsx]

## Sheet: Sheet1
Additional file 5 - Summary of unigenes annotated as CYP450
Unigene name	Accession number	Description
CL127Contig2	XP_002522465	cytochrome P450, putative [Ricinus communis]
CL127Contig18	XP_002312255	cytochrome P450 [Populus trichocarpa]
CL127Contig20	Q50EK3	Cytochrome P450 704C1 [Pinus taeda]
CL144Contig1	Q42716	Cytochrome P450 71A8 [Mentha piperita]
CL167Contig6	XP_002299557	cytochrome P450 [Populus trichocarpa]
CL428Contig1	AEY75218	cytochrome P450 CYP72A129 [Panax ginseng]
CL428Contig3	AEY75218	cytochrome P450 CYP72A129 [Panax ginseng]
CL428Contig4	AEY75218	cytochrome P450 CYP72A129 [Panax ginseng]
CL428Contig5	AEY75218	cytochrome P450 CYP72A129 [Panax ginseng]
CL428Contig6	AEY75218	cytochrome P450 CYP72A129 [Panax ginseng]
CL428Contig7	AEY75218	cytochrome P450 CYP72A129 [Panax ginseng]
CL428Contig8	AEY75218	cytochrome P450 CYP72A129 [Panax ginseng]
CL428Contig9	AEY75218	cytochrome P450 CYP72A129 [Panax ginseng]
CL722Contig1	AAS90126	cytochrome P450 [Ammi majus]
CL722Contig2	AAS90126	cytochrome P450 [Ammi majus]
CL722Contig3	AAS90126	cytochrome P450 [Ammi majus]
CL722Contig4	AAS90126	cytochrome P450 [Ammi majus]
CL722Contig6	AAS90126	cytochrome P450 [Ammi majus]
CL722Contig7	AAS90126	cytochrome P450 [Ammi majus]
CL840Contig2	AED99876	cytochrome P450 [Panax notoginseng]
CL1468Contig3	AT3G19270	CYP707A4 [Arabidopsis thaliana]
CL1617Contig1	ABC94482	putative taxane 13-alpha-hydroxylase cytochrome P450 [Artemisia annua]
CL1617Contig2	ABC94482	putative taxane 13-alpha-hydroxylase cytochrome P450 [Artemisia annua]
CL1617Contig3	ABC94482	putative taxane 13-alpha-hydroxylase cytochrome P450 [Artemisia annua]
CL1617Contig4	ABC94482	putative taxane 13-alpha-hydroxylase cytochrome P450 [Artemisia annua]
CL1617Contig5	Q50EK0	Cytochrome P450 716B2 [Picea sitchensis]
CL1689Contig1	AED99866	cytochrome P450 [Panax notoginseng]
CL1689Contig2	AED99866	cytochrome P450 [Panax notoginseng]
CL1689Contig3	AED99866	cytochrome P450 [Panax notoginseng]
CL1689Contig5	AED99866	cytochrome P450 [Panax notoginseng]
CL1966Contig1	XP_002527038	cytochrome P450, putative [Ricinus communis]
CL2193Contig1	AED99874	cytochrome P450 [Panax notoginseng]
CL2193Contig2	AED99874	cytochrome P450 [Panax notoginseng]
CL2193Contig3	AED99874	cytochrome P450 [Panax notoginseng]
CL2193Contig4	ABC69378	CYP81B2v1 [Nicotiana tabacum]
CL3262Contig1	AEY75216	cytochrome P450 CYP71D312 [Panax ginseng]
CL3262Contig2	AEY75216	cytochrome P450 CYP71D312 [Panax ginseng]
CL3441Contig1	AEY75215	cytochrome P450 CYP71D311 [Panax ginseng]
CL3441Contig2	AEY75216	cytochrome P450 CYP71D312 [Panax ginseng]
CL3462Contig1	XP_002309107	cytochrome P450 [Populus trichocarpa]
CL3462Contig2	XP_002309107	cytochrome P450 [Populus trichocarpa]
CL3543Contig1	XP_002512609	cytochrome P450, putative [Ricinus communis]
CL3543Contig2	XP_002512609	cytochrome P451, putative [Ricinus communis]
CL3543Contig3	XP_002512609	cytochrome P452, putative [Ricinus communis]
CL3543Contig4	XP_002512609	cytochrome P453, putative [Ricinus communis]
CL3644Contig1	XP_002271323	PREDICTED: cytochrome P450 76C1-like [Vitis vinifera]
CL3644Contig2	XP_002271323	PREDICTED: cytochrome P450 76C1-like [Vitis vinifera]
CL3827Contig1	XP_002533019	cytochrome P450, putative [Ricinus communis]
CL3827Contig2	AT4G19230	CYP707A1 [Arabidopsis thaliana]
CL4013Contig1	AEY75218	cytochrome P450 CYP72A129 [Panax ginseng]
CL4013Contig2	AT3G14690	CYP72A15 [Arabidopsis thaliana]
CL4057Contig1	XP_002320071	cytochrome P450 [Populus trichocarpa]
CL4075Contig1	XP_002277129	PREDICTED: cytochrome P450 94A1 [Vitis vinifera]
CL4523Contig1	AEY75215	cytochrome P450 CYP736A12 [Panax ginseng]
CL4523Contig2	AEY75215	cytochrome P450 CYP736A12 [Panax ginseng]
CL4523Contig3	AEY75215	cytochrome P450 CYP736A12 [Panax ginseng]
CL4693Contig1	AAT06912	cytochrome P450 [Ammi majus]
CL4762Contig2	XP_003611886	Cytochrome P450 [Medicago truncatula]
CL4762Contig1	O81974	Cytochrome P450 71D8 [Glycine max]
CL4875Contig1	AAZ39038	cytochrome P450 90A2 [Camellia japonica]
CL5300Contig1	AED99879	cytochrome P450, partial [Panax notoginseng]
CL5441Contig1	XP_002266611	PREDICTED: cytochrome P450 89A2-like [Vitis vinifera]
CL5441Contig2	XP_002266611	PREDICTED: cytochrome P450 89A2-like [Vitis vinifera]
CL5441Contig3	XP_002266611	PREDICTED: cytochrome P450 89A2-like [Vitis vinifera]
CL5477Contig1	XP_002275806	PREDICTED: cytochrome P450 86A2 [Vitis vinifera]
CL5477Contig2	XP_003521880	PREDICTED: cytochrome P450 86A2-like [Glycine max]
CL5747Contig1	AEY75215	cytochrome P450 CYP736A12 [Panax ginseng]
CL5856Contig1	XP_002328434	cytochrome P450 [Populus trichocarpa]
CL5856Contig2	XP_002328434	cytochrome P451 [Populus trichocarpa]
CL5856Contig3	XP_002328434	cytochrome P452 [Populus trichocarpa]
CL6357Contig1	XP_004147731	PREDICTED: cytochrome P450 97B2, chloroplastic-like [Cucumis sativus]
CL6357Contig2	XP_002266883	PREDICTED: cytochrome P450 97B2, chloroplastic [Vitis vinifera]
CL6399Contig1	AT2G45550	CYP76C4 [Arabidopsis thaliana]
CL6399Contig2	AT2G45570	CYP76C2 [Arabidopsis thaliana]
CL6498Contig1	XP_002320071	cytochrome P450 [Populus trichocarpa]
CL6498Contig2	XP_002320071	cytochrome P451 [Populus trichocarpa]
CL6679Contig1	XP_003542931	PREDICTED: cytochrome P450 710A1-like [Glycine max]
CL6903Contig1	AEY75218	cytochrome P450 CYP72A129 [Panax ginseng]
CL6903Contig2	Q9SHG5	Cytochrome P450 72C1 [Arabidopsis thaliana]
CL7079Contig1	Q9FG65	Cytochrome P450 81D1 [Arabidopsis thaliana]
CL7270Contig2	XP_002326886	cytochrome P450 [Populus trichocarpa]
CL7359Contig1	AT3G14610	CYP72A7 [Arabidopsis thaliana]
CL7716Contig1	XP_002282035	PREDICTED: cytochrome P450 82A3-like [Vitis vinifera]
CL8119Contig1	Q9FG65	Cytochrome P450 81D1 [Arabidopsis thaliana]
CL8192Contig1	AEY75219	cytochrome P450 CYP73A100 [Panax ginseng]
CL8554Contig1	XP_002263860	PREDICTED: cytochrome P450 93A1-like [Vitis vinifera]
CL8573Contig1	AED99869	cytochrome P450 [Panax notoginseng]
CL8754Contig1	AEY75221	cytochrome P450 CYP82D47 [Panax ginseng]
CL8754Contig2	XP_002282051	PREDICTED: cytochrome P450 82A3-like [Vitis vinifera]
CL8779Contig1	XP_002263860	PREDICTED: cytochrome P450 93A1-like [Vitis vinifera]
CL8981Contig1	AT3G19270	CYP707A4 [Arabidopsis thaliana]
CL8988Contig1	XP_002281995	PREDICTED: cytochrome P450 82A3 [Vitis vinifera]
CL8988Contig2	AFO67235	putative cytochrome P450, partial [Aralia elata]
CL9207Contig1	AFK79032	cytochrome P450 CYP712F1 [Bupleurum chinense]
CL9511Contig1	AEY75212	cytochrome P450 CYP716A47 [Panax ginseng]
CL9520Contig1	AFO63031	cytochrome P450 CYP716A53v2 [Panax ginseng]
CL9611Contig1	XP_002278300	PREDICTED: cytochrome P450 83B1 [Vitis vinifera]
CL9632Contig1	AT3G18270	CYP77A5P [Arabidopsis thaliana]
CL9632Contig2	AT3G18270	CYP77A5P [Arabidopsis thaliana]
CL9805Contig1	XP_002279981	PREDICTED: cytochrome P450 94A1-like [Vitis vinifera]
CL10166Contig1	AT4G37370	CYP81D8 [Arabidopsis thaliana]
CL11108Contig1	XP_002275806	PREDICTED: cytochrome P450 86A2 [Vitis vinifera]
CL11174Contig1	Q9STL1	Cytochrome P450 71A22 [Arabidopsis thaliana]
CL11244Contig2	BAD36161	putative elicitor-inducible cytochrome P450 [Oryza sativa Japonica Group]_x0001_
CL11257Contig2	XP_002271652	PREDICTED: cytochrome P450 76C4 [Vitis vinifera]
CL11257Contig1	AT2G45580	CYP76C3 [Arabidopsis thaliana]
CL11392Contig1	Q50LE0	Cytochrome P450 85A3 [Solanum lycopersicum]
CL11400Contig1	XP_002278300	PREDICTED: cytochrome P450 83B1 [Vitis vinifera]
CL11520Contig1	O65012	Cytochrome P450 78A4 [Pinus radiata]
CL11540Contig1	AED99871	cytochrome P450 [Panax notoginseng]
CL11562Contig1	BAF46296	cytochrome P450 [Ipomoea nil]
CL11652Contig1	XP_002512039	cytochrome P450, putative [Ricinus communis]
CL11678Contig1	Q42600	Cytochrome P450 84A1 [Arabidopsis thaliana]
CL11774Contig1	XP_002275826	PREDICTED: cytochrome P450 71D10 [Vitis vinifera]
CL11776Contig1	AT3G14660	CYP72A13 [Arabidopsis thaliana]
CL11886Contig1	Q6QNI4	Cytochrome P450 CYP71AJ1 [Ammi majus]
CL11953Contig1	P98188	Cytochrome P450 94A2 [Vicia sativa]
CL12107Contig1	XP_002302147	cytochrome P450 [Populus trichocarpa]
CL12732Contig1	BAH84782	cytochrome P450 [Nicotiana tabacum]
CL13041Contig1	O23066	Cytochrome P450 86A2 [Arabidopsis thaliana]
CL13479Contig1	P48422	Cytochrome P450 86A1 [Arabidopsis thaliana]
CL13559Contig1	XP_002276558	PREDICTED: cytochrome P450 71A1-like [Vitis vinifera]
CL13931Contig1	AFK79031	cytochrome P450 CYP736A54 [Bupleurum chinense]
CL14219Contig1	BAD15331	cytochrome P450 [Panax ginseng]
CL14505Contig1	AED99876	cytochrome P450 [Panax notoginseng]
CL14534Contig1	AEY75215	cytochrome P450 CYP736A12 [Panax ginseng]
CL14537Contig1	XP_002270428	PREDICTED: cytochrome P450 704C1-like [Vitis vinifera]
CL14554Contig1	XP_002511196	cytochrome P450, putative [Ricinus communis]
CL14717Contig1	BAD15331	cytochrome P450 [Panax ginseng]
CL14717Contig2	BAD15331	cytochrome P450 [Panax ginseng]
CL14796Contig1	XP_002321248	cytochrome P450 probable ent-kaurenoic acid oxidase [Populus trichocarpa]
CL14885Contig1	AT2G29090	CYP707A2 [Arabidopsis thaliana]
CL14891Contig1	XP_002531093	cytochrome P450, putative [Ricinus communis]
CL15646Contig1	XP_002265310	PREDICTED: cytochrome P450 78A4 isoform 1 [Vitis vinifera]
CL15655Contig1	O64989	Cytochrome P450 90B1 [Arabidopsis thaliana]
CL15878Contig1	XP_002277129	PREDICTED: cytochrome P450 94A1 [Vitis vinifera]
CL16201Contig1	AED99870	cytochrome P450 [Panax notoginseng]
CL16599Contig1	XP_003634756	cytochrome P450 71D10-like [Vitis vinifera]
CL16704Contig1	XP_002524942	cytochrome P450, putative [Ricinus communis]
CL17090Contig1	XP_002266768	PREDICTED: cytochrome P450 734A1 [Vitis vinifera]
CL17542Contig1	Q9FMY1	Cytochrome P450 86B1 [Arabidopsis thaliana]
CL17925Contig1	AFK79031	cytochrome P450 CYP736A54 [Bupleurum chinense]
CL19142Contig1	AT5G45340	CYP707A3 [Arabidopsis thaliana]
CL19185Contig1	XP_002328434	cytochrome P450 [Populus trichocarpa]
CL19221Contig1	AEY75215	cytochrome P450 CYP736A12 [Panax ginseng]
CL19614Contig1	AFO67228	putative cytochrome P450 72A, partial [Aralia elata]
CL19680Contig1	AT1G05160	CYP88A3 [Arabidopsis thaliana]
CL19686Contig1	O64989	Cytochrome P450 90B1 [Arabidopsis thaliana]
CL20051Contig1	XP_002297753	cytochrome P450 [Populus trichocarpa]
CL20279Contig1	XP_002269980	PREDICTED: cytochrome P450 734A4 [Vitis vinifera]
CL20503Contig1	Q42600	Cytochrome P450 84A1 [Arabidopsis thaliana]
CL20607Contig1	XP_002280007	PREDICTED: cytochrome P450 78A4-like [Vitis vinifera]
CL20653Contig1	AEY75214	cytochrome P450 CYP749A20 [Panax ginseng]
CL20690Contig1	AT3G14690	CYP72A15 [Arabidopsis thaliana]
CL20743Contig1	AEY75215	cytochrome P450 CYP736A12 [Panax ginseng]
CL21339Contig1	O64697	Cytochrome P450 710A1 [Arabidopsis thaliana]
CL21909Contig1	AEY75220	cytochrome P450 CYP82H23, partial [Panax ginseng]
CL22254Contig1	AFK79031	cytochrome P450 CYP736A54 [Bupleurum chinense]
CL23025Contig1	O48786	Cytochrome P450 734A1 [Arabidopsis thaliana]
CL23437Contig1	O65786	Cytochrome P450 71B4 [Arabidopsis thaliana]
CL23871Contig1	AT3G14690	CYP72A15 [Arabidopsis thaliana]
CL24671Contig1	AFO67230	putative cytochrome P450, partial [Aralia elata]
CL25464Contig1	Q50EK0	Cytochrome P450 716B2 [Picea sitchensis]
CL25831Contig1	Q9SHG5	Cytochrome P450 72C1 [Arabidopsis thaliana]
CL25962Contig1	AT3G14620	CYP72A8 [Arabidopsis thaliana]
CL26099Contig1	ABB20892	cytochrome P450, partial [Datura metel]
CL26188Contig1	XP_003528941	PREDICTED: cytochrome P450 71D10-like [Glycine max]
CL26363Contig1	AEX07772	cytochrome P450 [Catharanthus roseus]
CL27578Contig1	Q8GSQ1	Cytochrome P450 85A1 [Oryza sativa subsp. Japonica]
CL27835Contig1	AED99876	cytochrome P450 [Panax notoginseng]
CL27982Contig1	XP_002267187	PREDICTED: cytochrome P450 90B1-like [Vitis vinifera]
CL29004Contig1	AED99870	cytochrome P450 [Panax notoginseng]
CL29345Contig1	XP_002519477	cytochrome P450, putative [Ricinus communis]
CL29462Contig1	AED99870	cytochrome P450 [Panax notoginseng]
CL29539Contig1	XP_002322606	cytochrome P450 [Populus trichocarpa]
CL30031Contig1	XP_002267187	PREDICTED: cytochrome P450 90B1-like [Vitis vinifera]
CL30104Contig1	AAS90126	cytochrome P450 [Ammi majus]
CL30230Contig1	P37124	Cytochrome P450 77A2 [Solanum melongena]
CL30308Contig1	Q8VWZ7	Cytochrome P450 76B6 [Catharanthus roseus]
CL30396Contig1	AED99866	cytochrome P450 [Panax notoginseng]
CL30638Contig1	XP_002266611	PREDICTED: cytochrome P450 89A2-like [Vitis vinifera]
CL31047Contig1	XP_002516723	cytochrome P450, putative [Ricinus communis]
CL31062Contig1	AAL54884	cytochrome P450-dependent fatty acid hydroxylase [Nicotiana tabacum]
CL31439Contig1	AED99874	cytochrome P450 [Panax notoginseng]
CL31760Contig1	AED99877	cytochrome P450 [Panax notoginseng]
CL32031Contig1	AED99873	cytochrome P450 [Panax notoginseng]
CL32670Contig1	O48922	Cytochrome P450 98A2 [Glycine max]
CL32909Contig1	AED99874	cytochrome P450 [Panax notoginseng]
CL32968Contig1	XP_002540303	cytochrome P450, putative [Ricinus communis]
CL33586Contig1	XP_002527038	cytochrome P451, putative [Ricinus communis]
CL33697Contig1	AT3G19270	CYP707A4 [Arabidopsis thaliana]
CL33760Contig1	AED99870	cytochrome P450 [Panax notoginseng]
CL33786Contig1	XP_002516084	cytochrome P450, putative [Ricinus communis]
CL33822Contig1	AEY75214	cytochrome P450 CYP749A20 [Panax ginseng]
CL34296Contig1	AED99870	cytochrome P450 [Panax notoginseng]
CL34439Contig1	XP_002320802	cytochrome P450 [Populus trichocarpa]
CL34507Contig1	AT5G63450	CYP94B1 [Arabidopsis thaliana]
CL34918Contig1	AED99875	cytochrome P450 [Panax notoginseng]
CL35034Contig1	AED99870	cytochrome P450 [Panax notoginseng]
CL35290Contig1	AT3G14690	CYP72A15 [Arabidopsis thaliana]
CL35890Contig1	XP_004147792	PREDICTED: cytochrome P450 734A1-like [Cucumis sativus]
CL35939Contig1	XP_002533019	cytochrome P450, putative [Ricinus communis]
CL36247Contig1	XP_002527414	cytochrome P450, putative [Ricinus communis]
CL36672Contig1	XP_002516723	cytochrome P450, putative [Ricinus communis]
CL36852Contig1	AFK79031	cytochrome P450 CYP736A54 [Bupleurum chinense]
CL37261Contig1	ADO24345	cytochrome P450 A [Capsicum annuum]
CL38089Contig1	AEY75214	cytochrome P450 CYP749A20 [Panax ginseng]
CL38241Contig1	AT1G31800	CYP97A3 [Arabidopsis thaliana]
CL38326Contig1	XP_002285021	PREDICTED: cytochrome P450 734A1-like [Vitis vinifera]
CL38898Contig1	AT1G05160	CYP88A3 [Arabidopsis thaliana]
CL40929Contig1	AFK79030	cytochrome P450 CYP736A53 [Bupleurum chinense]
CL40991Contig1	O48786	Cytochrome P450 734A1 [Arabidopsis thaliana]
CL41116Contig1	AT3G14610	CYP72A7 [Arabidopsis thaliana]
CL41679Contig1	XP_002281995	PREDICTED: cytochrome P450 82A3 [Vitis vinifera]
CL41796Contig1	AEY75214	cytochrome P450 CYP749A20 [Panax ginseng]
CL42186Contig1	XP_002524036	cytochrome P450, putative [Ricinus communis]
CL42589Contig1	XP_002270428	PREDICTED: cytochrome P450 704C1-like [Vitis vinifera]
CL43843Contig1	XP_003634278	cytochrome P450 71D10-like [Vitis vinifera]
CL43887Contig1	XP_002511297	cytochrome P450, putative [Ricinus communis]
CL44058Contig1	AED99874	cytochrome P450 [Panax notoginseng]
CL45264Contig1	AEY75220	cytochrome P450 CYP82H23, partial [Panax ginseng]
CL45269Contig1	Q42600	Cytochrome P450 84A1 [Arabidopsis thaliana]
CL45551Contig1	O64989	Cytochrome P450 90B1 [Arabidopsis thaliana]
CL46005Contig1	AED99866	cytochrome P450 [Panax notoginseng]
CL46616Contig1	AAZ39038	cytochrome P450 90A2 [Camellia japonica]
CL47104Contig1	Q50LE0	Cytochrome P450 85A3 [Solanum lycopersicum]
CL47240Contig1	Q9SHG5	Cytochrome P450 72C1 [Arabidopsis thaliana]
CL47262Contig1	XP_002299557	cytochrome P450 [Populus trichocarpa]
CL47360Contig1	XP_002267187	PREDICTED: cytochrome P450 90B1-like [Vitis vinifera]
CL47395Contig1	O64989	Cytochrome P450 90B1 [Arabidopsis thaliana]
CL48193Contig1	XP_002336215	cytochrome P450 [Populus trichocarpa]
CL48573Contig1	AFO63032	cytochrome P450 CYP716A52v2 [Panax ginseng]
CL48605Contig1	O64989	Cytochrome P450 90B1 [Arabidopsis thaliana]
CL48610Contig1	AEY75215	cytochrome P450 CYP736A12 [Panax ginseng]
CL48938Contig1	AEX07772	cytochrome P450 [Catharanthus roseus]
CL49090Contig1	XP_002523775	cytochrome P450, putative [Ricinus communis]
CL49139Contig1	O64989	Cytochrome P450 90B1 [Arabidopsis thaliana]
CL49206Contig1	AT2G42850	CYP718 [Arabidopsis thaliana]
CL49436Contig1	O64989	Cytochrome P450 90B1 [Arabidopsis thaliana]
CL50048Contig1	AT3G14630	CYP72A9 [Arabidopsis thaliana]
CL50187Contig1	O64989	Cytochrome P450 90B1 [Arabidopsis thaliana]
CL50330Contig1	XP_002314117	cytochrome P450 [Populus trichocarpa]
CL50369Contig1	CAA49442	cytochrome P450 [Catharanthus roseus]
CL50856Contig1	XP_002281995	PREDICTED: cytochrome P450 82A3 [Vitis vinifera]
CL50987Contig1	XP_002281338	PREDICTED: cytochrome P450 85A [Vitis vinifera]
CL50988Contig1	O64989	Cytochrome P450 90B1 [Arabidopsis thaliana]
CL51446Contig1	XP_002321248	cytochrome P450 probable ent-kaurenoic acid oxidase [Populus trichocarpa]
CL51913Contig1	XP_002328434	cytochrome P450 [Populus trichocarpa]
CL53059Contig1	AT2G26170	CYP711A1[Arabidopsis thaliana]
CL53202Contig1	Q42600	Cytochrome P450 84A1 [Arabidopsis thaliana]
CL53394Contig1	XP_002277595	PREDICTED: cytochrome P450 76A2-like [Vitis vinifera]
CL54062Contig1	AED99874	cytochrome P450 [Panax notoginseng]
CL54619Contig1	XP_002524439	cytochrome P450, putative [Ricinus communis]
CL54730Contig1	XP_003521880	PREDICTED: cytochrome P450 86A2-like [Glycine max]
CL54958Contig1	O64989	Cytochrome P450 90B1 [Arabidopsis thaliana]
CL55096Contig1	AED99871	cytochrome P450 [Panax notoginseng]
CL55160Contig1	AT3G19270	CYP707A4 [Arabidopsis thaliana]
CL55193Contig1	XP_002267187	PREDICTED: cytochrome P450 90B1-like [Vitis vinifera]
CL55692Contig1	XP_002534433	cytochrome P450, putative [Ricinus communis]
CL55777Contig1	P98188	Cytochrome P450 94A2 [Vicia sativa]
CL55813Contig1	XP_002309107	cytochrome P450 [Populus trichocarpa]
CL55929Contig1	AT1G67110	CYP735A2 [Arabidopsis thaliana]
CL56153Contig1	P37119	Cytochrome P450 71A3 [Solanum melongena]
CL56213Contig1	O48786	Cytochrome P450 734A1 [Arabidopsis thaliana]
CL56356Contig1	AFK79031	cytochrome P450 CYP736A54 [Bupleurum chinense]
CL56659Contig1	AT1G05160	CYP88A3 [Arabidopsis thaliana]
CL56783Contig1	AT5G38450	CYP735A1 [Arabidopsis thaliana]
Unigene987	AEY75218	cytochrome P450 CYP72A129 [Panax ginseng]
Unigene988	AEY75218	cytochrome P450 CYP72A129 [Panax ginseng]
Unigene989	AEY75218	cytochrome P450 CYP72A129 [Panax ginseng]
Unigene990	AEY75218	cytochrome P450 CYP72A129 [Panax ginseng]
Unigene991	AEY75218	cytochrome P450 CYP72A129 [Panax ginseng]
Unigene993	AEY75218	cytochrome P450 CYP72A129 [Panax ginseng]
Unigene994	AEY75218	cytochrome P450 CYP72A129 [Panax ginseng]
Unigene995	AEY75218	cytochrome P450 CYP72A129 [Panax ginseng]
Unigene996	AEY75218	cytochrome P450 CYP72A129 [Panax ginseng]
Unigene997	AEY75218	cytochrome P450 CYP72A129 [Panax ginseng]
Unigene2536	AEY75221	cytochrome P450 CYP82D47 [Panax ginseng]
Unigene2900	AED99866	cytochrome P450 [Panax notoginseng]
Unigene3771	ABI98819	cytochrome P450 reductase [Artemisia annua]
Unigene5755	AT3G14610	CYP72A7 [Arabidopsis thaliana]
Unigene5842	O49396	Cytochrome P450 82C3 [Arabidopsis thaliana]
Unigene5843	XP_002281995	PREDICTED: cytochrome P450 82A3 [Vitis vinifera]
Unigene10230	AEY75220	cytochrome P450 CYP82H23, partial [Panax ginseng]
Unigene10766	AED99874	cytochrome P450 [Panax notoginseng]
Unigene10767	AT4G37370	CYP81D8 [Arabidopsis thaliana]
Unigene10971	XP_002309107	cytochrome P450 [Populus trichocarpa]
Unigene11052	XP_002533019	cytochrome P450, putative [Ricinus communis]
Unigene11053	XP_002533019	cytochrome P451, putative [Ricinus communis]
Unigene11054	XP_002533019	cytochrome P452, putative [Ricinus communis]
Unigene11055	XP_002533019	cytochrome P453, putative [Ricinus communis]
Unigene11056	XP_002533019	cytochrome P454, putative [Ricinus communis]
Unigene11057	XP_002533019	cytochrome P455, putative [Ricinus communis]
Unigene11492	AT3G19270	CYP707A4 [Arabidopsis thaliana]
Unigene11519	AT3G18270	CYP77A5P [Arabidopsis thaliana]
Unigene11589	XP_002276812	PREDICTED: cytochrome P450 71A4 [Vitis vinifera]
Unigene11590	AEI59777	cytochrome P450 [Helianthus annuus]
Unigene13409	AED99876	cytochrome P450 [Panax notoginseng]
Unigene14303	XP_002320802	cytochrome P450 [Populus trichocarpa]
Unigene14304	XP_002511875	cytochrome P450, putative [Ricinus communis]
Unigene14305	XP_002320802	cytochrome P450 [Populus trichocarpa]
Unigene14326	XP_002328434	cytochrome P450 [Populus trichocarpa]
Unigene14450	XP_002326886	cytochrome P450 [Populus trichocarpa]
Unigene14451	AT1G67110	CYP735A2 [Arabidopsis thaliana]
Unigene14719	XP_002313425	cytochrome P450 [Populus trichocarpa]
Unigene14836	AT3G14690	CYP72A15 [Arabidopsis thaliana]
Unigene15672	Q42716	Cytochrome P450 71A8 [Mentha piperita]
Unigene15673	Q42716	Cytochrome P450 71A8 [Mentha piperita]
Unigene15674	Q42716	Cytochrome P450 71A8 [Mentha piperita]
Unigene15675	Q42716	Cytochrome P450 71A8 [Mentha piperita]
Unigene15676	Q42716	Cytochrome P450 71A8 [Mentha piperita]
Unigene16842	XP_003627672	Cytochrome P450 [Medicago truncatula]
Unigene16844	XP_003627672	Cytochrome P450 [Medicago truncatula]
Unigene17459	BAD15331	cytochrome P450 [Panax ginseng]
Unigene17512	XP_002320071	cytochrome P450 [Populus trichocarpa]
Unigene17513	XP_002320071	cytochrome P451 [Populus trichocarpa]
Unigene17514	XP_002320071	cytochrome P452 [Populus trichocarpa]
Unigene17515	XP_002320071	cytochrome P453 [Populus trichocarpa]
Unigene19283	BAD15331	cytochrome P450 [Panax ginseng]
Unigene20100	XP_003611886	Cytochrome P450 [Medicago truncatula]
Unigene20101	XP_003537457	PREDICTED: cytochrome P450 71D8-like [Glycine max]
Unigene20786	XP_002308312	cytochrome P450 [Populus trichocarpa]
Unigene22384	AAS90126	cytochrome P450 [Ammi majus]
Unigene22385	AAS90126	cytochrome P450 [Ammi majus]
Unigene22386	AAS90126	cytochrome P450 [Ammi majus]
Unigene22387	AAS90126	cytochrome P450 [Ammi majus]
Unigene23198	AEY75216	cytochrome P450 CYP71D312 [Panax ginseng]
Unigene23351	AAZ39038	cytochrome P450 90A2 [Camellia japonica]
Unigene23352	AAZ39038	cytochrome P450 90A2 [Camellia japonica]
Unigene23511	XP_002266883	PREDICTED: cytochrome P450 97B2, chloroplastic [Vitis vinifera]
Unigene23764	AED99871	cytochrome P450 [Panax notoginseng]
Unigene23775	O48786	Cytochrome P450 734A1 [Arabidopsis thaliana]
Unigene23824	O23066	Cytochrome P450 86A2 [Arabidopsis thaliana]
Unigene23825	O23066	Cytochrome P450 86A2 [Arabidopsis thaliana]
Unigene25795	AED99866	cytochrome P450 [Panax notoginseng]
Unigene25796	AED99866	cytochrome P450 [Panax notoginseng]
Unigene26128	AEY75216	cytochrome P450 CYP71D312 [Panax ginseng]
Unigene26280	Q50EK3	Cytochrome P450 704C1 [Pinus taeda]
Unigene26281	XP_003636833	Cytochrome P450 [Medicago truncatula]
Unigene26282	XP_003521488	PREDICTED: cytochrome P450 704C1-like [Glycine max]
Unigene26283	XP_003521488	PREDICTED: cytochrome P450 704C1-like [Glycine max]
Unigene26474	XP_002524040	cytochrome P450, putative [Ricinus communis]
Unigene26778	XP_002278300	PREDICTED: cytochrome P450 83B1 [Vitis vinifera]
Unigene28138	Q7XU38	Cytochrome P450 87A3 [Oryza sativa subsp. Japonica]
Unigene28139	Q7XU38	Cytochrome P450 87A3 [Oryza sativa subsp. Japonica]
Unigene28140	XP_002299557	cytochrome P450 [Populus trichocarpa]
Unigene29924	AAR13307	cytochrome P450 [Phaseolus vulgaris]
Unigene29945	Q42600	Cytochrome P450 84A1 [Arabidopsis thaliana]
Unigene30317	Q9SRQ1	Cytochrome P450 89A9 [Arabidopsis thaliana]
Unigene30318	CAA49442	cytochrome P450 [Catharanthus roseus]
