# Supplementary material for: Transcriptome analysis of leaves, roots and flowers of Panax notoginseng identifies genes involved in ginsenoside and alkaloid biosynthesis
Source: BMC Genomics. 2015 Apr 3;16(1):265. doi: 10.1186/s12864-015-1477-5 (PMC4399409; doi:10.1186/s12864-015-1477-5)
Supplement: Additional file 6: — Summary of unigenes annotated as glycosyltransferase. XLSX document of the summary of unigenes annotated as glycosyltransferase. [file 12864_2015_1477_MOESM6_ESM.xlsx]

## Sheet: Sheet1
Additional file 6 - Summary of unigenes annotated as glycosyltransferase
Unigene name	Accession number	Description
CL9Contig1	XP_002275194	PREDICTED: UDP-glycosyltransferase 74E2 [Vitis vinifera]
CL9Contig14	XP_002275194	PREDICTED: UDP-glycosyltransferase 74E3 [Vitis vinifera]
CL9Contig16	XP_002268637	PREDICTED: UDP-glycosyltransferase 85A1 [Vitis vinifera]
CL9Contig50	XP_002268637	PREDICTED: UDP-glycosyltransferase 85A2 [Vitis vinifera]
CL17Contig1	XP_002268162	PREDICTED: UDP-glycosyltransferase 85A2 [Vitis vinifera]
CL17Contig5	XP_003572650	UDP-glycosyltransferase 85A2-like [Brachypodium distachyon]
CL18Contig17	XP_002268637	PREDICTED: UDP-glycosyltransferase 85A1 [Vitis vinifera]
CL18Contig18	XP_002268162	PREDICTED: UDP-glycosyltransferase 85A2 [Vitis vinifera]
CL18Contig19	XP_002268162	PREDICTED: UDP-glycosyltransferase 85A2 [Vitis vinifera]
CL18Contig20	XP_003635534	PREDICTED: UDP-glycosyltransferase 85A1-like [Vitis vinifera]
CL18Contig21	XP_002268637	PREDICTED: UDP-glycosyltransferase 85A1 [Vitis vinifera]
CL18Contig22	AED99886	glycosyltransferase [Panax notoginseng]
CL18Contig37	AED99886	glycosyltransferase [Panax notoginseng]
CL18Contig39	AED99886	glycosyltransferase [Panax notoginseng]
CL18Contig44	AED99886	glycosyltransferase [Panax notoginseng]
CL27Contig5	XP_002265257	PREDICTED: UDP-glycosyltransferase 73D1 [Vitis vinifera]
CL27Contig11	O23205	UDP-glycosyltransferase 72C1 [Arabidopsis thaliana]
CL27Contig37	XP_002324094	glycosyltransferase [Populus trichocarpa]
CL27Contig38	XP_002324094	glycosyltransferase [Populus trichocarpa]
CL73Contig11	XP_002324094	glycosyltransferase [Populus trichocarpa]
CL109Contig14	Q9FFN2	Probable glycosyltransferase At5g03795 [Arabidopsis thaliana]
CL349Contig6	AT5G60700	glycosyltransferase family protein 2 [Arabidopsis thaliana]
CL349Contig7	AED99886	glycosyltransferase [Panax notoginseng]
CL395Contig7	AED99886	glycosyltransferase [Panax notoginseng]
CL395Contig8	D2Q1C4	D-inositol 3-phosphate glycosyltransferase [Kribbella flavida DSM 17836]
CL539Contig6	Q7XQ88	Dolichyl-diphosphooligosaccharide--protein glycosyltransferase subunit STT3B [Oryza sativa subsp. Japonica]
CL564Contig1	XP_002269119	PREDICTED: dolichyl-diphosphooligosaccharide--protein glycosyltransferase subunit STT3-like [Vitis vinifera]
CL564Contig2	Q93Z16	Dolichyl-diphosphooligosaccharide--protein glycosyltransferase subunit 2 [Arabidopsis thaliana]
CL564Contig4	Q93Z16	Dolichyl-diphosphooligosaccharide--protein glycosyltransferase subunit 2 [Arabidopsis thaliana]
CL565Contig1	Q93Z16	Dolichyl-diphosphooligosaccharide--protein glycosyltransferase subunit 2 [Arabidopsis thaliana]
CL565Contig3	Q5N7W3	Dolichyl-diphosphooligosaccharide--protein glycosyltransferase subunit 2 [Oryza sativa subsp. Japonica]
CL565Contig5	Q5N7W3	Dolichyl-diphosphooligosaccharide--protein glycosyltransferase subunit 2 [Oryza sativa subsp. Japonica]
CL565Contig6	XP_002265216	PREDICTED: UDP-glycosyltransferase 73C2 [Vitis vinifera]
CL565Contig7	Q9ZQ96	UDP-glycosyltransferase 73C3[Arabidopsis thaliana]
CL741Contig3	Q9ZQ96	UDP-glycosyltransferase 73C3[Arabidopsis thaliana]
CL741Contig4	Q59002	Uncharacterized glycosyltransferase MJ1607 [Methanocaldococcus jannaschii DSM 2661]
CL803Contig3	AT2G44660	ALG6, ALG8 glycosyltransferase family [Arabidopsis thaliana]
CL1233Contig4	AT2G44660	ALG6, ALG8 glycosyltransferase family [Arabidopsis thaliana]
CL1421Contig2	AT2G44660	ALG6, ALG8 glycosyltransferase family [Arabidopsis thaliana]
CL1421Contig5	BAI65915	UDP-sugar:glycosyltransferase [Anthriscus sylvestris]
CL1429Contig1	BAI65915	UDP-sugar:glycosyltransferase [Anthriscus sylvestris]
CL1429Contig2	XP_002266304	PREDICTED: UDP-glycosyltransferase 82A1 [Vitis vinifera]
CL1429Contig3	XP_002276440	PREDICTED: probable glycosyltransferase At5g11130-like [Vitis vinifera]
CL1429Contig4	XP_002276440	PREDICTED: probable glycosyltransferase At5g11130-like [Vitis vinifera]
CL1533Contig1	Q940V3	UDP-glycosyltransferase 91A1 [Arabidopsis thaliana]
CL1533Contig2	AFO67252	putative glycosyltransferase, partial [Aralia elata]
CL1533Contig3	XP_002276546	PREDICTED: UDP-glycosyltransferase 88A1-like isoform 1 [Vitis vinifera]
CL1533Contig4	Q9SYK9	UDP-glycosyltransferase 74E2 [Arabidopsis thaliana]
CL1533Contig5	Q9FFN2	Probable glycosyltransferase At5g03795 [Arabidopsis thaliana]
CL2132Contig1	Q3EAR7	Probable glycosyltransferase At3g42180 [Arabidopsis thaliana]
CL2132Contig2	AFK79035	glycosyltransferase UGT3 [Bupleurum chinense]
CL2132Contig3	XP_002263935	PREDICTED: UDP-glycosyltransferase 73C3-like [Vitis vinifera]
CL2341Contig1	XP_002516632	glycosyltransferase, putative [Ricinus communis]
CL2341Contig2	XP_002285408	PREDICTED: UDP-glycosyltransferase 84B1 [Vitis vinifera]
CL2412Contig3	Q9FFN2	Probable glycosyltransferase At5g03795 [Arabidopsis thaliana]
CL2741Contig1	AED99881	glycosyltransferase [Panax notoginseng]
CL2741Contig2	Q9FFN2	Probable glycosyltransferase At5g03795 [Arabidopsis thaliana]
CL2741Contig3	AT2G15490	UDP-glycosyltransferase 73B4 [Arabidopsis thaliana]
CL2927Contig1	XP_002523375	glycosyltransferase, putative [Ricinus communis]
CL2927Contig2	XP_002275170	PREDICTED: UDP-glycosyltransferase 74F2 [Vitis vinifera]
CL2927Contig3	XP_002275170	PREDICTED: UDP-glycosyltransferase 74F2 [Vitis vinifera]
CL4086Contig1	AED99883	glycosyltransferase [Panax notoginseng]
CL4086Contig2	XP_002285780	PREDICTED: UDP-glycosyltransferase 85A2 isoform 1 [Vitis vinifera]
CL4111Contig1	XP_002274420	PREDICTED: UDP-glycosyltransferase 87A2-like [Vitis vinifera]
CL4334Contig1	XP_002284627	PREDICTED: dolichyl-diphosphooligosaccharide--protein glycosyltransferase 48 kDa subunit [Vitis vinifera]
CL4334Contig2	AFO67245	putative UDP-glucosyltransferase 83A, partial [Aralia elata]
CL4334Contig3	AT4G16710	glycosyltransferase family protein 28 [Arabidopsis thaliana]
CL4877Contig1	Q9FFN2	Probable glycosyltransferase At5g03795 [Arabidopsis thaliana]
CL5233Contig1	AT5G04500	glycosyltransferase family protein 47 [Arabidopsis thaliana]
CL5233Contig2	XP_002514575	UDP-glucosyltransferase, putative [Ricinus communis]
CL5331Contig1	O22820	UDP-glycosyltransferase 74F1 [Arabidopsis thaliana]
CL5331Contig2	BAK55743	UDP-glucose glucosyltransferase [Gardenia jasminoides]
CL5476Contig1	Q940V3	UDP-glycosyltransferase 91A1 [Arabidopsis thaliana]
CL5476Contig2	XP_002279299	PREDICTED: UDP-glycosyltransferase 83A1 [Vitis vinifera]
CL5476Contig3	BAD89044	putative glycosyltransferase [Solanum aculeatissimum]
CL5921Contig1	Q9SYB5	Probable dolichyl-diphosphooligosaccharide--protein glycosyltransferase subunit 3B [Arabidopsis thaliana]
CL6338Contig1	AED99883	glycosyltransferase [Panax notoginseng]
CL6338Contig2	XP_002268383	PREDICTED: UDP-glycosyltransferase 89A2-like [Vitis vinifera]
CL6624Contig1	Q84Z01	Putative xyloglucan glycosyltransferase 10 [Oryza sativa subsp. Japonica]
CL6703Contig1	ADV71363	glycosyltransferase GT03H24 [Pueraria montana var. lobata]
CL6703Contig2	XP_002268187	PREDICTED: UDP-glycosyltransferase 85A1 [Vitis vinifera]
CL6882Contig1	XP_002514595	UDP-glucosyltransferase, putative [Ricinus communis]
CL6882Contig2	XP_002284627	PREDICTED: dolichyl-diphosphooligosaccharide--protein glycosyltransferase 48 kDa subunit [Vitis vinifera]
CL7064Contig1	Q9C9B0	UDP-glycosyltransferase 89B1 [Arabidopsis thaliana]
CL7082Contig1	P42982	Uncharacterized glycosyltransferase YpjH [Bacillus subtilis str. 168]
CL7570Contig1	XP_004134208	PREDICTED: putative glycosyltransferase 2-like [Cucumis sativus]
CL7875Contig1	XP_002307628	glycosyl transferase family 8 family protein [Populus trichocarpa]
CL7875Contig2	XP_002285408	PREDICTED: UDP-glycosyltransferase 84B1 [Vitis vinifera]
CL7913Contig1	XP_003550126	PREDICTED: probable glycosyltransferase At5g03795 [Glycine max]
CL7913Contig2	XP_002302739	glycosyltransferase, CAZy family GT8 [Populus trichocarpa]
CL7950Contig1	AT5G38460	ALG6, ALG8 glycosyltransferase family [Arabidopsis thaliana]
CL7981Contig1	AT5G38460	ALG6, ALG8 glycosyltransferase family [Arabidopsis thaliana]
CL7981Contig2	XP_004144198	PREDICTED: probable glycosyltransferase At3g07620-like [Cucumis sativus]
CL8019Contig1	XP_003633637	UDP-N-acetylglucosamine transferase subunit ALG13 homolog [Vitis vinifera]
CL8089Contig1	AT4G16710	glycosyltransferase family protein 28 [Arabidopsis thaliana]
CL8103Contig1	XP_003633637	UDP-N-acetylglucosamine transferase subunit ALG13 homolog [Vitis vinifera]
CL8109Contig2	AFK79035	glycosyltransferase UGT3 [Bupleurum chinense]
CL8143Contig1	XP_002522508	UDP-glucosyltransferase, putative [Ricinus communis]
CL8204Contig1	XP_002265409	PREDICTED: UDP-glycosyltransferase 73C3 [Vitis vinifera]
CL8204Contig2	Q9FFN2	Probable glycosyltransferase At5g03795 [Arabidopsis thaliana]
CL8299Contig1	XP_002263989	PREDICTED: UDP-glycosyltransferase 85A3 isoform 1 [Vitis vinifera]
CL8564Contig1	XP_002276858	PREDICTED: UDP-glycosyltransferase 86A1 [Vitis vinifera]
CL8899Contig1	XP_003539949	PREDICTED: UDP-glycosyltransferase 79B6-like [Glycine max]
CL9038Contig1	AT5G01250	alpha 1,4-glycosyltransferase family protein [Arabidopsis thaliana]
CL9067Contig1	AT5G01250	alpha 1,4-glycosyltransferase family protein [Arabidopsis thaliana]
CL9434Contig1	C7J4U3	Dolichyl-diphosphooligosaccharide--protein glycosyltransferase subunit 4A [Oryza sativa subsp. Japonica]
CL9459Contig1	AFK79035	glycosyltransferase UGT3 [Bupleurum chinense]
CL9674Contig1	Q9M052	UDP-glycosyltransferase 76F1 [Arabidopsis thaliana]
CL10188Contig1	XP_003517884	PREDICTED: UDP-glycosyltransferase 89A2-like [Glycine max]
CL10229Contig1	XP_002531930	UDP-glucosyltransferase, putative [Ricinus communis]
CL10277Contig1	AT5G04500	glycosyltransferase family protein 47 [Arabidopsis thaliana]
CL10736Contig1	Q9FFN2	Probable glycosyltransferase At5g03795 [Arabidopsis thaliana]
CL10814Contig1	XP_004167473	PREDICTED: probable xyloglucan glycosyltransferase 12-like [Cucumis sativus]
CL10875Contig1	XP_002281029	PREDICTED: UDP-glycosyltransferase 85A1 isoform 2 [Vitis vinifera]
CL11512Contig1	Q9ZUV0	UDP-glycosyltransferase 86A2 [Arabidopsis thaliana]
CL11547Contig1	Q9LF80	Putative glycosyltransferase 3 [Arabidopsis thaliana]
CL11596Contig1	XP_002520467	UDP-glucuronosyltransferase, putative [Ricinus communis]
CL11609Contig1	XP_002520467	UDP-glucuronosyltransferase, putative [Ricinus communis]
CL11730Contig1	XP_002275194	PREDICTED: UDP-glycosyltransferase 74E2 [Vitis vinifera]
CL11817Contig1	XP_002281324	PREDICTED: UDP-glycosyltransferase 76C4 [Vitis vinifera]
CL12074Contig1	Q9LF80	Putative glycosyltransferase 3 [Arabidopsis thaliana]
CL12184Contig1	Q3E7Q9	Probable glycosyltransferase At5g25310 [Arabidopsis thaliana]
CL12220Contig1	Q9C9B0	UDP-glycosyltransferase 89B1 [Arabidopsis thaliana]
CL12270Contig1	XP_002514595	UDP-glucosyltransferase, putative [Ricinus communis]
CL12388Contig1	AAR06921	UDP-glycosyltransferase 89B2 [Stevia rebaudiana]
CL12423Contig1	XP_002514595	UDP-glucosyltransferase, putative [Ricinus communis]
CL12497Contig1	XP_002514595	UDP-glucosyltransferase, putative [Ricinus communis]
CL12497Contig2	XP_002279299	PREDICTED: UDP-glycosyltransferase 83A1 [Vitis vinifera]
CL12883Contig1	XP_003632087	PREDICTED: UDP-glycosyltransferase 74E2-like [Vitis vinifera]
CL12936Contig1	XP_003632087	PREDICTED: UDP-glycosyltransferase 74E2-like [Vitis vinifera]
CL13228Contig1	Q940V3	UDP-glycosyltransferase 91A1 [Arabidopsis thaliana]
CL13247Contig1	AFO63526	UDP-glucosyltransferase [Panax notoginseng]
CL13584Contig1	XP_004148979	PREDICTED: D-inositol 3-phosphate glycosyltransferase-like [Cucumis sativus]
CL13726Contig1	Q9FN26	UDP-glycosyltransferase 79B6 [Arabidopsis thaliana]
CL13925Contig1	XP_002276823	PREDICTED: UDP-glycosyltransferase 85A1-like [Vitis vinifera]
CL14032Contig1	Q9LTA3	UDP-glycosyltransferase 91C1 [Arabidopsis thaliana]
CL14238Contig1	AT5G62220	glycosyltransferase 18 [Arabidopsis thaliana]
CL14376Contig1	XP_002273887	PREDICTED: putative glycosyltransferase 2 [Vitis vinifera]
CL14431Contig1	AAX33323	secondary cell wall-related glycosyltransferase family 14 [Populus tremula x Populus tremuloides]
CL14584Contig1	Q9SCP6	UDP-glycosyltransferase 73D1 [Arabidopsis thaliana]
CL14727Contig1	Q9ZWJ3	UDP-glycosyltransferase 85A2 [Arabidopsis thaliana]
CL14743Contig1	XP_004145338	PREDICTED: dolichyl-diphosphooligosaccharide--protein glycosyltransferase 48 kDa subunit-like [Cucumis sativus]
CL14846Contig1	Q9SYK9	UDP-glycosyltransferase 74E2 [Arabidopsis thaliana]
CL15202Contig1	O64733	UDP-glycosyltransferase 87A2 [Arabidopsis thaliana]
CL15519Contig1	AFK79039	glycosyltransferase UGT7 [Bupleurum chinense]
CL15546Contig1	AFK79039	glycosyltransferase UGT7 [Bupleurum chinense]
CL15567Contig1	BAC22616	UDP-glucose:sterol 3-O-glucosyltransferase [Panax ginseng]
CL15567Contig2	Q944K2	Dolichyl-diphosphooligosaccharide--protein glycosyltransferase 48 kDa subunit [Arabidopsis thaliana]
CL15633Contig1	XP_002284627	PREDICTED: dolichyl-diphosphooligosaccharide--protein glycosyltransferase 48 kDa subunit [Vitis vinifera]
CL15639Contig1	XP_002284627	PREDICTED: dolichyl-diphosphooligosaccharide--protein glycosyltransferase 48 kDa subunit [Vitis vinifera]
CL15694Contig1	XP_002284627	PREDICTED: dolichyl-diphosphooligosaccharide--protein glycosyltransferase 48 kDa subunit [Vitis vinifera]
CL15994Contig1	AT4G19900	alpha 1,4-glycosyltransferase family protein [Arabidopsis thaliana]
CL16001Contig1	AT4G19900	alpha 1,4-glycosyltransferase family protein [Arabidopsis thaliana]
CL16039Contig1	XP_002273758	PREDICTED: dolichyl-diphosphooligosaccharide--protein glycosyltransferase 48 kDa subunit [Vitis vinifera]
CL16349Contig1	XP_002273758	PREDICTED: dolichyl-diphosphooligosaccharide--protein glycosyltransferase 48 kDa subunit [Vitis vinifera]
CL16507Contig1	XP_002274236	PREDICTED: dolichyl-diphosphooligosaccharide--protein glycosyltransferase subunit 1 [Vitis vinifera]
CL16509Contig1	XP_002522508	UDP-glucosyltransferase, putative [Ricinus communis]
CL16643Contig1	XP_002265409	PREDICTED: UDP-glycosyltransferase 73C3 [Vitis vinifera]
CL16736Contig1	AT5G38460	ALG6, ALG8 glycosyltransferase family [Arabidopsis thaliana]
CL17053Contig1	Q9FFN2	Probable glycosyltransferase At5g03795 [Arabidopsis thaliana]
CL17130Contig1	AED99883	glycosyltransferase [Panax notoginseng]
CL17359Contig1	ACB56927	glycosyltransferase UGT95A1 [Hieracium pilosella]
CL17799Contig1	XP_002263056	PREDICTED: UDP-glycosyltransferase 85A2 isoform 1 [Vitis vinifera]
CL18007Contig1	XP_002265438	PREDICTED: probable glycosyltransferase At5g03795-like [Vitis vinifera]
CL18036Contig1	Q9SYB5	Probable dolichyl-diphosphooligosaccharide--protein glycosyltransferase subunit 3B [Arabidopsis thaliana]
CL18230Contig1	Q9LHK3	Dolichyl-diphosphooligosaccharide--protein glycosyltransferase subunit 4A [Arabidopsis thaliana]
CL18591Contig1	XP_002516632	glycosyltransferase, putative [Ricinus communis]
CL19163Contig1	AED99882	glycosyltransferase [Panax notoginseng]
CL19704Contig1	XP_002532443	UDP-glucosyltransferase, putative [Ricinus communis]
CL20174Contig1	Q9LTH2	UDP-glycosyltransferase 76E2 [Arabidopsis thaliana]
CL20382Contig1	Q9LSY8	UDP-glycosyltransferase 71B2 [Arabidopsis thaliana]
CL21139Contig1	XP_002276823	PREDICTED: UDP-glycosyltransferase 85A1-like [Vitis vinifera]
CL21219Contig1	Q9LMF0	UDP-glycosyltransferase 85A5 [Arabidopsis thaliana]
CL21530Contig1	XP_002269003	PREDICTED: UDP-glycosyltransferase 74E2 [Vitis vinifera]
CL22223Contig1	XP_002281263	PREDICTED: probable glycosyltransferase At5g03795 [Vitis vinifera]
CL22247Contig1	XP_004147554	PREDICTED: glycosyltransferase-like domain-containing protein 2-like [Cucumis sativus]
CL22695Contig1	XP_002268187	PREDICTED: UDP-glycosyltransferase 85A1 [Vitis vinifera]
CL23705Contig1	Q3E7Q9	Probable glycosyltransferase At5g25310 [Arabidopsis thaliana]
CL24278Contig1	Q3E7Q9	Probable glycosyltransferase At5g25310 [Arabidopsis thaliana]
CL25961Contig1	Q9FX21	Dolichyl-diphosphooligosaccharide--protein glycosyltransferase subunit STT3B [Arabidopsis thaliana]
CL27442Contig1	XP_004137528	PREDICTED: dolichyl-diphosphooligosaccharide--protein glycosyltransferase subunit STT3-like [Cucumis sativus]
CL27702Contig1	Q9ZQB9	Probable xyloglucan glycosyltransferase 12 [Arabidopsis thaliana]
CL27996Contig1	Q6AU53	Probable xyloglucan glycosyltransferase 9 [Oryza sativa subsp. Japonica]
CL28392Contig1	Q9SRT3	Probable xyloglucan glycosyltransferase 6 [Arabidopsis thaliana]
CL28481Contig1	Q9SRT3	Probable xyloglucan glycosyltransferase 6 [Arabidopsis thaliana]
CL28576Contig1	Q9LS16	UDP-glycosyltransferase 76E7 [Arabidopsis thaliana]
CL28636Contig1	XP_002522508	UDP-glucosyltransferase, putative [Ricinus communis]
CL28987Contig1	AT1G61050	alpha 1,4-glycosyltransferase family protein [Arabidopsis thaliana]
CL29126Contig1	Q3E9A4	Probable glycosyltransferase At5g20260 [Arabidopsis thaliana]
CL29409Contig1	AFO67245	putative UDP-glucosyltransferase 83A, partial [Aralia elata]
CL29657Contig1	Q9ZUA0	Dolichyl-diphosphooligosaccharide--protein glycosyltransferase subunit 1B [Arabidopsis thaliana]
CL29821Contig1	XP_002268383	PREDICTED: UDP-glycosyltransferase 89A2-like [Vitis vinifera]
CL30134Contig1	XP_002280521	PREDICTED: dolichyl-diphosphooligosaccharide--protein glycosyltransferase subunit STT3 [Vitis vinifera]
CL30401Contig1	AFJ52997	UDP-glycosyltransferase 1 [Linum usitatissimum]
CL30568Contig1	XP_002276440	PREDICTED: probable glycosyltransferase At5g11130-like [Vitis vinifera]
CL31505Contig1	XP_002269119	PREDICTED: dolichyl-diphosphooligosaccharide--protein glycosyltransferase subunit STT3-like [Vitis vinifera]
CL31676Contig1	AT2G15490	UDP-glycosyltransferase 73B4 [Arabidopsis thaliana]
CL31845Contig1	XP_003635418	PREDICTED: probable xyloglucan glycosyltransferase 6-like [Vitis vinifera]
CL32146Contig1	Q9SYK9	UDP-glycosyltransferase 74E2 [Arabidopsis thaliana]
CL33165Contig1	XP_002521523	dolichyl glycosyltransferase, putative [Ricinus communis]
CL33474Contig1	XP_002280595	PREDICTED: probable glycosyltransferase At5g03795-like [Vitis vinifera]_x0001_
CL33543Contig1	Q9FFN2	Probable glycosyltransferase At5g03795 [Arabidopsis thaliana]
CL33744Contig1	AT5G38460	ALG6, ALG8 glycosyltransferase family [Arabidopsis thaliana]
CL34039Contig1	AT5G38460	ALG6, ALG8 glycosyltransferase family [Arabidopsis thaliana]
CL34366Contig1	AT5G38460	ALG6, ALG8 glycosyltransferase family [Arabidopsis thaliana]
CL34505Contig1	XP_002276665	PREDICTED: UDP-glycosyltransferase 85A1-like [Vitis vinifera]
CL34745Contig1	AT5G04500	glycosyltransferase family protein 47 [Arabidopsis thaliana]
CL34968Contig1	XP_002533436	glycosyltransferase, putative [Ricinus communis]
CL35078Contig1	XP_002284627	PREDICTED: dolichyl-diphosphooligosaccharide--protein glycosyltransferase 48 kDa subunit [Vitis vinifera]_x0001_
CL35283Contig1	XP_002268876	PREDICTED: probable glycosyltransferase At5g03795-like [Vitis vinifera]
CL35737Contig1	XP_002276823	PREDICTED: UDP-glycosyltransferase 85A1-like [Vitis vinifera]
CL37512Contig1	AED99885	glycosyltransferase [Panax notoginseng]
CL38204Contig1	XP_004141300	PREDICTED: probable xyloglucan glycosyltransferase 12-like [Cucumis sativus]
CL38821Contig1	XP_002519420	UDP-glucosyltransferase, putative [Ricinus communis]
CL38980Contig1	Q9LTA3	UDP-glycosyltransferase 91C1 [Arabidopsis thaliana]
CL42272Contig1	XP_002872787	glycosyltransferase family 14 protein [Arabidopsis lyrata subsp. lyrata]
CL42304Contig1	AFJ52997	UDP-glycosyltransferase 1 [Linum usitatissimum]
CL43272Contig1	XP_002519421	UDP-glucosyltransferase, putative [Ricinus communis]
CL43442Contig1	XP_002268242	PREDICTED: UDP-glycosyltransferase 85A3 [Vitis vinifera]
CL44175Contig1	XP_002302739	glycosyltransferase, CAZy family GT8 [Populus trichocarpa]
CL44390Contig1	XP_002302739	glycosyltransferase, CAZy family GT8 [Populus trichocarpa]
CL44420Contig1	XP_002302739	glycosyltransferase, CAZy family GT8 [Populus trichocarpa]
CL45442Contig1	XP_002302739	glycosyltransferase, CAZy family GT8 [Populus trichocarpa]
CL45873Contig1	AT5G01250	alpha 1,4-glycosyltransferase family protein [Arabidopsis thaliana]
CL45919Contig1	Q9FFN2	Probable glycosyltransferase At5g03795 [Arabidopsis thaliana]
CL46139Contig1	XP_002265409	PREDICTED: UDP-glycosyltransferase 73C3 [Vitis vinifera]
CL46261Contig1	AED99880	glycosyltransferase [Panax notoginseng]
CL46290Contig1	Q9LMF0	UDP-glycosyltransferase 85A5 [Arabidopsis thaliana]
CL46538Contig1	Q9SYB5	Probable dolichyl-diphosphooligosaccharide--protein glycosyltransferase subunit 3B [Arabidopsis thaliana]
CL46578Contig1	Q9LMF0	UDP-glycosyltransferase 85A5 [Arabidopsis thaliana]
CL47130Contig1	XP_003632087	PREDICTED: UDP-glycosyltransferase 74E2-like [Vitis vinifera]
CL47256Contig1	Q9ZQ96	UDP-glycosyltransferase 73C3 [Arabidopsis thaliana]
CL47712Contig1	XP_003521429	PREDICTED: probable glycosyltransferase At5g03795-like [Glycine max]
CL47991Contig1	AAX33319	secondary cell wall-related glycosyltransferase family 43 [Populus tremula x Populus tremuloides]
CL48026Contig1	Q9ZQB9	Probable xyloglucan glycosyltransferase 12 [Arabidopsis thaliana]
CL48452Contig1	O48676	UDP-glycosyltransferase 74B1 [Arabidopsis thaliana]
CL48624Contig1	AED99883	glycosyltransferase [Panax notoginseng]
CL48660Contig1	XP_002529691	UDP-glucosyltransferase, putative [Ricinus communis]
CL48758Contig1	B9FDT1	Dolichyl-diphosphooligosaccharide--protein glycosyltransferase subunit 1B [Oryza sativa subsp. Japonica]
CL48833Contig1	BAG80544	UDP-glucose:glucosyltransferase [Lycium barbarum]
CL48839Contig1	AED99884	glycosyltransferase [Panax notoginseng]
CL49055Contig1	AED99882	glycosyltransferase [Panax notoginseng]
CL49711Contig1	AFK79038	glycosyltransferase UGT6 [Bupleurum chinense]
CL50051Contig1	AED99885	glycosyltransferase [Panax notoginseng]
CL50217Contig1	AED99885	glycosyltransferase [Panax notoginseng]
CL50731Contig1	AED99885	glycosyltransferase [Panax notoginseng]
CL50792Contig1	XP_003544311	PREDICTED: UDP-glycosyltransferase 87A1-like [Glycine max]
CL52101Contig1	XP_002274420	PREDICTED: UDP-glycosyltransferase 87A2-like [Vitis vinifera]
CL52232Contig1	AT1G61050	alpha 1,4-glycosyltransferase family protein [Arabidopsis thaliana]
CL52962Contig1	XP_002268242	PREDICTED: UDP-glycosyltransferase 85A3 [Vitis vinifera]
CL53302Contig1	AED99885	glycosyltransferase [Panax notoginseng]
CL53662Contig1	AED99884	glycosyltransferase [Panax notoginseng]
CL53683Contig1	XP_002265906	PREDICTED: UDP-N-acetylglucosamine transferase subunit ALG13 homolog [Vitis vinifera]
CL54143Contig1	O81007	Putative glycosyltransferase 7 [Arabidopsis thaliana]
CL54217Contig1	XP_004141300	PREDICTED: probable xyloglucan glycosyltransferase 12-like [Cucumis sativus]
CL54410Contig1	Q9LSY9	UDP-glycosyltransferase 71B1 [Arabidopsis thaliana]
CL54913Contig1	Q54IL5	UDP-sugar-dependent glycosyltransferase 52 [Dictyostelium discoideum]
CL54969Contig1	AFO67246	putative UDP-glucosyltransferase, partial [Aralia elata]
CL55214Contig1	AFJ53007	UDP-glycosyltransferase 1 [Linum usitatissimum]
CL55332Contig1	XP_002265409	PREDICTED: UDP-glycosyltransferase 73C3 [Vitis vinifera]
CL55656Contig1	Q9SYB5	Probable dolichyl-diphosphooligosaccharide--protein glycosyltransferase subunit 3B [Arabidopsis thaliana]
CL55719Contig1	C7J4U3	Dolichyl-diphosphooligosaccharide--protein glycosyltransferase subunit 4A [Oryza sativa subsp. Japonica]
CL56069Contig1	Q9SKC1	UDP-glycosyltransferase 74C1 [Arabidopsis thaliana]
CL56221Contig1	XP_002280470	PREDICTED: LOW QUALITY PROTEIN: UDP-glycosyltransferase 85A1-like [Vitis vinifera]
CL56572Contig1	XP_002276823	PREDICTED: UDP-glycosyltransferase 85A1-like [Vitis vinifera]
CL56672Contig1	O22775	Putative glycosyltransferase 2 [Arabidopsis thaliana]
Unigene1351	AED99886	glycosyltransferase [Panax notoginseng]
Unigene1353	AED99886	glycosyltransferase [Panax notoginseng]
Unigene1354	AED99886	glycosyltransferase [Panax notoginseng]
Unigene1619	Q93Z16	Dolichyl-diphosphooligosaccharide--protein glycosyltransferase subunit 2 [Arabidopsis thaliana]
Unigene1620	Q93Z16	Dolichyl-diphosphooligosaccharide--protein glycosyltransferase subunit 2 [Arabidopsis thaliana]
Unigene2222	BAI65915	UDP-sugar:glycosyltransferase [Anthriscus sylvestris]
Unigene2347	XP_002526470	glycosyltransferase, putative [Ricinus communis]
Unigene2511	NP_565540	UDP-glycosyltransferase-like protein [Arabidopsis thaliana]
Unigene2568	XP_002276546	PREDICTED: UDP-glycosyltransferase 88A1-like isoform 1 [Vitis vinifera]
Unigene3317	AED99886	glycosyltransferase [Panax notoginseng]
Unigene3352	AED99886	glycosyltransferase [Panax notoginseng]
Unigene3751	XP_002265257	PREDICTED: UDP-glycosyltransferase 73D1 [Vitis vinifera]
Unigene5628	Q9FFN2	Probable glycosyltransferase At5g03795 [Arabidopsis thaliana]
Unigene7322	XP_002510442	glycosyltransferase, putative [Ricinus communis]
Unigene7323	XP_002510442	glycosyltransferase, putative [Ricinus communis]
Unigene7845	Q9ZQ99	UDP-glycosyltransferase 73C1 [Arabidopsis thaliana]
Unigene7961	AT2G44660	ALG6, ALG8 glycosyltransferase family [Arabidopsis thaliana]
Unigene8215	NP_001241766	secondary cell wall-related glycosyltransferase family 47 precursor [Zea mays]
Unigene8817	Q3E9A4	Probable glycosyltransferase At5g20260 [Arabidopsis thaliana]
Unigene9696	XP_002302739	glycosyltransferase, CAZy family GT8 [Populus trichocarpa]
Unigene10795	AT5G38460	ALG6, ALG8 glycosyltransferase family [Arabidopsis thaliana]
Unigene11438	XP_002522508	UDP-glucosyltransferase, putative [Ricinus communis]
Unigene11439	XP_003526249	PREDICTED: UDP-glycosyltransferase 79B6-like [Glycine max]
Unigene11935	XP_002520467	UDP-glucuronosyltransferase, putative [Ricinus communis]
Unigene13222	AAR06921	UDP-glycosyltransferase 89B2 [Stevia rebaudiana]
Unigene13223	AAR06921	UDP-glycosyltransferase 89B2 [Stevia rebaudiana]
Unigene13224	AAR06921	UDP-glycosyltransferase 89B2 [Stevia rebaudiana]
Unigene13226	XP_002514595	UDP-glucosyltransferase, putative [Ricinus communis]
Unigene13227	XP_002514595	UDP-glucosyltransferase, putative [Ricinus communis]
Unigene13228	XP_002514595	UDP-glucosyltransferase, putative [Ricinus communis]
Unigene13229	XP_002514595	UDP-glucosyltransferase, putative [Ricinus communis]
Unigene13230	XP_002514595	UDP-glucosyltransferase, putative [Ricinus communis]
Unigene14530	AFO63526	UDP-glucosyltransferase [Panax notoginseng]
Unigene15067	Q9LMF0	UDP-glycosyltransferase 85A5 [Arabidopsis thaliana]
Unigene16102	AFK79034	glycosyltransferase UGT2 [Bupleurum chinense]
Unigene16344	XP_002519421	UDP-glucosyltransferase, putative [Ricinus communis]
Unigene16746	XP_003537893	PREDICTED:dolichyl-diphosphooligosaccharide--protein glycosyltransferase 48 kDa subunit-like [Glycine max]
Unigene16747	Q6ZLK0	Dolichyl-diphosphooligosaccharide--protein glycosyltransferase 48 kDa subunit [Oryza sativa subsp. Japonica]
Unigene16748	XP_002273758	PREDICTED: dolichyl-diphosphooligosaccharide--protein glycosyltransferase 48 kDa subunit [Vitis vinifera]
Unigene16749	XP_002273758	PREDICTED: dolichyl-diphosphooligosaccharide--protein glycosyltransferase 48 kDa subunit [Vitis vinifera]
Unigene16752	Q944K2	Dolichyl-diphosphooligosaccharide--protein glycosyltransferase 48 kDa subunit [Arabidopsis thaliana]
Unigene16753	XP_002284627	PREDICTED: dolichyl-diphosphooligosaccharide--protein glycosyltransferase 48 kDa subunit [Vitis vinifera]
Unigene17019	XP_003602583	Secondary cell wall-related glycosyltransferase family [Medicago truncatula]
Unigene17492	AT4G19900	alpha 1,4-glycosyltransferase family protein [Arabidopsis thaliana]
Unigene17617	XP_002273758	PREDICTED: dolichyl-diphosphooligosaccharide--protein glycosyltransferase 48 kDa subunit [Vitis vinifera]
Unigene19070	Q3E7Q9	Probable glycosyltransferase At5g25310 [Arabidopsis thaliana]
Unigene19071	Q3E7Q9	Probable glycosyltransferase At5g25310 [Arabidopsis thaliana]
Unigene19072	Q3E7Q9	Probable glycosyltransferase At5g25310 [Arabidopsis thaliana]
Unigene19073	Q3E9A4	Probable glycosyltransferase At5g20260 [Arabidopsis thaliana]
Unigene19074	Q3E9A4	Probable glycosyltransferase At5g20260 [Arabidopsis thaliana]
Unigene20281	XP_002269119	PREDICTED: dolichyl-diphosphooligosaccharide--protein glycosyltransferase subunit STT3-like [Vitis vinifera]
Unigene20282	XP_004137528	PREDICTED: dolichyl-diphosphooligosaccharide--protein glycosyltransferase subunit STT3-like [Cucumis sativus]
Unigene20283	XP_004137528	PREDICTED: dolichyl-diphosphooligosaccharide--protein glycosyltransferase subunit STT3-like [Cucumis sativus]
Unigene20291	Q9ZQB9	Probable xyloglucan glycosyltransferase 12 [Arabidopsis thaliana]
Unigene20522	XP_002522508	UDP-glucosyltransferase, putative [Ricinus communis]
Unigene20625	Q3E9A4	Probable glycosyltransferase At5g20260 [Arabidopsis thaliana]
Unigene20982	AED99883	glycosyltransferase [Panax notoginseng]
Unigene20983	AED99883	glycosyltransferase [Panax notoginseng]
Unigene23291	AED99880	glycosyltransferase [Panax notoginseng]
Unigene23300	AT5G38460	ALG6, ALG8 glycosyltransferase family [Arabidopsis thaliana]
Unigene23790	XP_002533436	glycosyltransferase, putative [Ricinus communis]
Unigene24750	Q9SYK9	UDP-glycosyltransferase 74E2 [Arabidopsis thaliana]
Unigene26473	XP_002328950	glycosyltransferase, CAZy family GT2 [Populus trichocarpa]
Unigene27024	Q94I55	Probable dolichyl-diphosphooligosaccharide--protein glycosyltransferase subunit 3 [Oryza sativa subsp. Japonica]
Unigene27517	XP_002268162	PREDICTED: UDP-glycosyltransferase 85A2 [Vitis vinifera]
Unigene27554	XP_002268637	PREDICTED: UDP-glycosyltransferase 85A1 [Vitis vinifera]
Unigene27555	XP_002268162	PREDICTED: UDP-glycosyltransferase 85A2 [Vitis vinifera]
Unigene27562	XP_003635534	PREDICTED: UDP-glycosyltransferase 85A1-like [Vitis vinifera]
Unigene27567	XP_002268162	PREDICTED: UDP-glycosyltransferase 85A2 [Vitis vinifera]
Unigene27574	XP_002268637	PREDICTED: UDP-glycosyltransferase 85A1 [Vitis vinifera]
Unigene29318	AED99885	glycosyltransferase [Panax notoginseng]
Unigene29320	AED99885	glycosyltransferase [Panax notoginseng]
Unigene29584	O64733	UDP-glycosyltransferase 87A2 [Arabidopsis thaliana]
Unigene29585	O64733	UDP-glycosyltransferase 87A2 [Arabidopsis thaliana]
Unigene29882	AT4G16710	glycosyltransferase family protein 28 [Arabidopsis thaliana]
Unigene30033	Q9ZQB9	Probable xyloglucan glycosyltransferase 12 [Arabidopsis thaliana]
