# Supplementary material for: Transcriptome analysis of leaves, roots and flowers of Panax notoginseng identifies genes involved in ginsenoside and alkaloid biosynthesis
Source: BMC Genomics. 2015 Apr 3;16(1):265. doi: 10.1186/s12864-015-1477-5 (PMC4399409; doi:10.1186/s12864-015-1477-5)
Supplement: Additional file 7: — Summary of unigenes encoding enzymes involved in the alkaloid pathway. XLSX document of the annotation results of unigenes encoding enzymes involved in the alkaloid pathway. [file 12864_2015_1477_MOESM7_ESM.xlsx]

## Sheet: Sheet1
Additional file 7 - Summary of unigenes encoding enzymes involved in the alkaloid pathway
Unigene name	Accession number	Description	Enzyme Commission number
CL4Contig14	Q07123	Copper methylamine oxidase [Arthrobacter sp. P1]	1.4.3.21
CL4Contig18	Q07123	Copper methylamine oxidase [Arthrobacter sp. P1]	1.4.3.21
CL4Contig21	Q07121	Primary amine oxidase [Arthrobacter sp. P1]	1.4.3.21
CL4Contig22	Q07121	Primary amine oxidase [Arthrobacter sp. P1]	1.4.3.21
CL4Contig23	Q07121	Primary amine oxidase [Arthrobacter sp. P1]	1.4.3.21
CL4Contig87	Q07123	Copper methylamine oxidase [Arthrobacter sp. P1]	1.4.3.21
CL4Contig101	Q07123	Copper methylamine oxidase [Arthrobacter sp. P1]	1.4.3.21
CL85Contig11	XP_002533543	Esterase PIR7B, putative [Ricinus communis]	3.1.1.78
CL85Contig12	XP_002533543	Esterase PIR7B, putative [Ricinus communis]	3.1.1.78
CL85Contig15	XP_002533543	Esterase PIR7B, putative [Ricinus communis]	3.1.1.78
CL882Contig1	P43309	Polyphenol oxidase, chloroplastic [Malus domestica]	1.10.3.1
CL882Contig2	P43309	Polyphenol oxidase, chloroplastic [Malus domestica]	1.10.3.1
CL882Contig4	P43309	Polyphenol oxidase, chloroplastic [Malus domestica]	1.10.3.1
CL882Contig5	P43309	Polyphenol oxidase, chloroplastic [Malus domestica]	1.10.3.1
CL882Contig6	P43309	Polyphenol oxidase, chloroplastic [Malus domestica]	1.10.3.1
CL1527Contig1	O82030	Histidinol-phosphate aminotransferase, chloroplastic [Nicotiana tabacum]	2.6.1.9
CL1527Contig2	O82030	Histidinol-phosphate aminotransferase, chloroplastic [Nicotiana tabacum]	2.6.1.9
CL2896Contig1	XP_002513782	Aminotransferase ybdL, putative [Ricinus communis]	2.6.1.1
CL2896Contig2	XP_002513782	Aminotransferase ybdL, putative [Ricinus communis]	2.6.1.1
CL2896Contig3	XP_002513782	Aminotransferase ybdL, putative [Ricinus communis]	2.6.1.1
CL5778Contig2	AT3G51420	Strictosidine synthase-like 4 [Arabidopsis thaliana]	4.3.3.2
CL7129Contig1	O82030	Histidinol-phosphate aminotransferase, chloroplastic [Nicotiana tabacum]	2.6.1.9
CL7273Contig1	Q07121	Primary amine oxidase [Arthrobacter sp. P1]	1.4.3.21
CL8327Contig1	P43309	Polyphenol oxidase, chloroplastic [Malus domestica]	1.10.3.1
CL11104Contig1	XP_002273532	PREDICTED: copper methylamine oxidase-like [Vitis vinifera]	1.4.3.21
CL12194Contig1	P28734	Aspartate aminotransferase, cytoplasmic [Daucus carota]	2.6.1.1
CL12405Contig1	E9L7A5	Bifunctional aspartate aminotransferase and glutamate/aspartate-prephenate aminotransferase [Petunia hybrida]	2.6.1.1
CL12686Contig1	P46643	Aspartate aminotransferase, mitochondrial [Arabidopsis thaliana]	2.6.1.1
CL13318Contig1	P46644	Aspartate aminotransferase, chloroplastic [Arabidopsis thaliana]	2.6.1.1
CL13809Contig1	Q8H1H9	Primary amine oxidase [Arabidopsis thaliana]	1.4.3.21
CL14286Contig1	XP_002510769	Polyneuridine-aldehyde esterase precursor, putative [Ricinus communis]	3.1.1.78
CL15403Contig1	P94111	Strictosidine synthase 1 [Arabidopsis thaliana]	4.3.3.2
CL17199Contig1	XP_002513740	Strictosidine synthase, putative [Ricinus communis]	4.3.3.2
CL18475Contig1	Q8H1H9	Primary amine oxidase [Arabidopsis thaliana]	1.4.3.21
CL27566Contig1	Q07121	Primary amine oxidase [Arthrobacter sp. P1]	1.4.3.21
CL28695Contig1	O82030	Histidinol-phosphate aminotransferase, chloroplastic [Nicotiana tabacum]	2.6.1.9
CL30588Contig1	XP_002513740	Strictosidine synthase, putative [Ricinus communis]	4.3.3.2
CL36468Contig1	P68174	Strictosidine synthase [Rauvolfia mannii]	4.3.3.2
CL45984Contig1	P46645	Aspartate aminotransferase, cytoplasmic isozyme 1 [Arabidopsis thaliana]	2.6.1.1
CL53366Contig1	O82030	Histidinol-phosphate aminotransferase, chloroplastic [Nicotiana tabacum]	2.6.1.9
CL55453Contig1	XP_002515322	Aminotransferase ybdL, putative [Ricinus communis]	2.6.1.1
CL56501Contig1	XP_002533543	Esterase PIR7B, putative [Ricinus communis]	3.1.1.78
